# Supplementary material for: Improving diagnosis of tuberculous lymphadenitis by combination of cytomorphology and MPT64 immunostaining on cell blocks from the fine needle aspirates
Source: PLoS One. 2022 Oct 13;17(10):e0276064. doi: 10.1371/journal.pone.0276064 (PMC9560136; doi:10.1371/journal.pone.0276064)
Supplement: S1 Table — (XLSX) [file pone.0276064.s001.xlsx]

## Sheet: Sheet1
Male/Female	Age	AFB stain (positive=1, negative=2)	Systemic symptoms	Fatigue (1=fatigue, 2=no fatigue)	no symptoms=1, fever+weight loss=2,fever+night sweat=3 fever=4	fever+weight loss (yes=1, no=2)	fever+night sweat (Yes=2, No=2)	fever	fever+weight loss+night sweat=0	Family history TB (positive=1,negative=2)	site of lymph node	Supraclavicular=0,Cervical=1,submandibular=2,submental=3	Number of lymph nodes (multiple=0 ,single=1)	side of FNAC (right=1,left=2	Co-morbidities no co-mor=0 Diabetic=1,HIV=2	TB case 1, NON-TB 0	Cytological classification (1.Granulomatous inflammation without necrosis, 2.Granulomatous inflammation with necrosis, 3.Only necrosis without granulomatous inflammation and without suppurative inflammation, 4. Only necrosis with suppurative inflammation, 5- Reactive lymphoid hyperplasia (non-TB), 6-Predominantly hemorhage or degenerated or acellular material(non-TB), 7-acute inflammation (non-TB…	Classification of Tissue section(1,2,3,4,5,6,7,8,9)	TB cases with necrosis 1, without necrosis 0	MPT64 staining (present=1,Absent=0)	MPT64 Histoscore macrophages on cell block sections	MPT64 Histoscore epethiloid cells on cell block sections	Total histoscore	Excisional Biopsy	Histoscore of tissue sections	C/S report (Positive=1,negative=2)	Treatment given yes= 1, No=2, partially treated=3	Response to treatment, yes=1, Not applicable=2, No response=0
female	20	2	not present symptoms	2	1	2	2		1	2	supraclavicular	0	0	1	0	0	5			0	0	0	0				2	2
male	33	2	fever, weight loss	2	2	1	2		0	1	cervical	1	1	1	0	1	1		0	1	30	15	45				1	1
female	45	2	fever,sweating	2	3	2	1		0	2	supraclavicular	0	1	2	0	0	3		1	0	0	0	0				1	0
male	26	2	not present symptoms	2	1	2	2		1	2	cervical	1	1	2	0	0	1		0	0	0	0	0				1	0
male	28	2	fever,sweating	2	3	2	1		0	2	cervical	1	0	1	0	1	1		0	1	110	60	170				1	1
female	30	2	not present symptoms	2	1	2	2		1	2	cervical	1	1	1	0	0	5			0	0	0	0				2	2
male	30	2	weight loss,fever	2	2	1	2		0	2	cervical	1	1	1	0	1	2		1	1	40	50	90				1	1
male	20	2	fever,neight sweat	2	3	2	1		0	1	cervical	1	1	2	0	0	5			0	0	0	0				2	2
female	45	2	fever, weight loss	2	2	1	2		0	2	cervical	1	1	1	0	0	5			0	0	0	0				2	2
female	15	2	fever, weight loss	2	2	1	2		0	1	cervical	1	1	2	0	1	2		1	1	55	70	125				1	1
female	20	2	tender, fever	2	4	2	2	4	0	1	cervical + Axilla	1	0	1	0	1	2		1	1	35	30	65				1	1
female	22	2	fever,sweating	2	3	2	1		0	1	cervical	1	1	2	0	1	2		1	1	70	30	100				1	1
male	32	2	fever,weight loss	2	2	1	2		0	1	cervical	1	0	2	2	1	2		1	1	50	40	90				1	1
female	18	2	sweating,fever	2	3	2	1		0	1	cervical	1	1	1	0	1	2		1	1	40	30	70				1	1
male	28	2	not present symptoms	2	1	2	2		1	1	cervical	1	1	1	0	0	4			0	0	0	0				2	2
male	21	2	fever,neight sweat	2	3	2	1		0	1	cervical	1	1	1	0	1	2		1	1	40	35	75				1	1
female	27	2	not present symptoms	2	1	2	2		1	2	cervical	1	1	2	0	1	2		1	1	40	45	85				1	1
female	70	2	not present symptoms	2	1	2	2		1	2	cervical	1	1	2	0	0	8			0	0	0	0				2	2
female	35	2	not present symptoms	2	1	2	2		1	2	supraclavicular	0	1	2	0	0	4			0	0	0	0				2	2
female child	3	2	fever,fatigue,	1	4	2	2	4	0	2	mandibular	2	1	2	0	0	2		1	0	0	0	0				3	recovered without full treatment
male	20	2	fever, weight loss	2	2	1	2		0	1	cervical	1	1	2	0	1	2		1	1	40	70	110				1	1
male baby	4	2	fever	2	4	2	2	4	0	2	cervical	1	1	1	0	0	5			0	0	0	0				2	2
female child	8	2	fever, fatigue	1	4	2	2	4	0	1	cervical	1	1	2	0	0	3		1	0	0	0	0				2	2
female child	1	2	fever	2	4	2	2	4	0	2	Submandibular	2	1	2	0	0	5			0	0	0	0				2	2
male	20	2	not present symptoms	2	1	2	2		1	1	cervical	1	1	1	0	0	4			0	0	0	0				2	2
male	35	2	not present symptoms	2	1	2	2		1	2	supraclavicular	0	1	1	0	0	4			0	0	0	0				2	2
male	20	2	not present symptoms	2	1	2	2		1	2	cervical	1	1	1	0	0	6			0	0	0	0				2	2
female	10	2	fever	2	4	2	2	4	0	2	cervical	1	1	2	0	0	5			0	0	0	0				2	2
female	40	2	not present symptoms	2	1	2	2		1	2	cervical	1	0	2	0	0	6			0	0	0	0				2	2
male	7	2	fever,fatigue,	1	4	2	2	4	0	2	cervical	1	1	2	0	1	2		1	1	110	130	240				1	1
male	53	2	not present symptoms	2	1	2	2		1	2	sabmandibular	2	1	1	0	0	2		1	0	0	0	0				1	0
male	20	2	not present symptoms	2	1	2	2		1	2	cervical	1	1	2	0	0	5			0	0	0	0				2	2
male	25	2	fever	2	4	2	2	4	0	2	cervical	1	1	2	0	0	5			0	0	0	0				2	2
male	35	2	not present symptoms	2	1	2	2		1	1	cervical	1	1	2	0	0	8			0	0	0	0				2	2
male	35	2	not present symptoms	2	1	2	2		1	2	cervical	1	1	1	0	0	9			0	0	0	0				2	2
male baby	4	2	not present symptoms	2	1	2	2		1	1	cervical	1	0	2	0	0	5			0	0	0	0				2	2
female	20	2	fever,neight sweat	2	3	2	1		0	1	cervical	1	0	1	0	1	2		1	1	140	70	210				1	1
male baby	2	2	fever	2	4	2	2	4	0	2	cervical	1	0	1	0	0	5			0	0	0	0				2	2
female	40	2	not present symptoms	2	1	2	2		1	2	Submandibular	2	0	1	0	0	9			0	0	0	0				2	2
male	25	2	not present symptoms	2	1	2	2		1	1	cervical	1	0	2	0	1	2		1	1	100	100	200				1	1
female	45	2	fatigue , fever	1	4	2	2	4	0	2	submandibular	2	1	1	0	0	9			0	0	0	0				2	2
male	35	2	not present symptoms	2	1	2	2		1	2	cervical	1	1	1	0	0	5			0	0	0	0				2	2
female	15	2	fever	2	4	2	2	4	0	2	supraclavicular	0	1	2	0	0	6			0	0	0	0				2	2
male	30	2	fever ,maliase	2	4	2	2	4	0	2	cervical	1	0	2	0	1	2		1	1	70	80	150				1	1
male	39	2	not present symptoms	2	1	2	2		1	2	cervical	1	1	1	0	0	5			0	0	0	0				2	2
female	38	2	not present symptoms	2	1	2	2		1	1	cervical	1	0	1	2	1	2		1	1	110	70	180				1	1
female	50	2	not present symptoms	2	1	2	2		1	2	Submandibular	2	1	1	0	0	8			0	0	0	0				2	2
male	35	2	not present symptoms	2	1	2	2		1	2	cervical	1	1	2	0	0	5			0	0	0	0				2	2
male	14	2	fever	2	4	2	2	4	0	1	cervical	1	1	2	0	0	5			0	0	0	0				2	2
female	25	2	fever, maliase	2	4	2	2	4	0	1	preauricular and cervical	1	0	1	0	1	2		1	1	130	110	240				1	1
male	28	2	fever, night sweat	2	3	2	1		0	1	cervical	1	0	2	0	1	2		1	1	56	100	156				1	1
female	11	2	not present symptoms	2	1	2	2		1	1	cervical	1	1	1	0	0	5			0	0	0	0				2	2
female	45	2	not present symptoms	2	1	2	2		1	2	cervical	1	1	2	0	0	4			0	0	0	0				2	2
male	50	2	fever,sweating	2	3	2	1		0	1	cervical	1	0	1	1	1	2		1	1	130	140	270				1	1
male	40	2	not present symptoms	2	1	2	2		1	2	Submandibular	2	1	2	0	0	5			0	0	0	0				2	2
female	15	2	not present symptoms	2	1	2	2		1	2	submandibular	2	1	2	0	0	4			0	0	0	0				2	2
female	30	2	not present symptoms	2	1	2	2		1	2	cervical	1	0	2	0	0	5			0	0	0	0				2	2
male	4	2	fever	2	4	2	2	4	0	2	cervical	1	1	2	0	0	6			0	0	0	0				2	2
male	5	2	not present symptoms	2	1	2	2		1	2	Submandibular	2	1	2	0	0	8			0	0	0	0				2	2
male	14	2	fever	2	4	2	2	4	0	2	cervical	1	0	1	0	0	5		0	0	0	0	0				2	2
male	11	2	fever	2	4	2	2		0	2	cervical	1	1	1	0	1	1		0	1	180	100	280				1	1
female	20	2	fever,weight loss	2	2	1	2		0	2	cervical	1	0	2	0	1	1		0	1	100	60	160				1	1
male	16	2	fever	2	4	2	2	4	0	2	cervical	1	0	1	0	1	1		0	1	90	80	170				1	1
male	25	2	fever	2	4	2	2	4	0	2	cervical	1	1	2	0	0	6	5		0	0	0	0	done	0	2	2	2
male	35	1	fever, sweating	2	3	2	1		0	2	cervical	1	1	1	0	1	2	1	1	1	90	110	200	done	250	1	1	1
female	10	2	fever	2	4	2	2	4	0	2	supraclavicular	0	1	2	0	1	1	1	0	1	60	60	120	done	200	2	1	1
female	15	1	fever	2	4	2	2	4	0	1	cervical	1	0	2	0	1	1		0	1	140	110	250				1	1
female	9	1	fever, weight loss	2	2	1	2		0	2	cervical	1	1	2	0	1	2	2	1	1	100	60	160	done	270	1	1	1
male	20	2	no symptoms present	2	1	2	2		1	2	Submandibular	2	1	2	0	0	8	8		0	0	0	0	done	lymphoma	2	2	2
female	40	1	weight loss,fever	2	2	1	2		0	1	cervical	1	0	1	0	1	1		0	1	70	80	150				1	1
male	18	2	no symptoms present	2	1	2	2		1	2	supraclavicular	0	1	2	0	0	5			0			0				2	2
female	22	1	fever,fatigue,	1	4	2	2	4	0	2	cervical	1	0	1	0	1	2	2	1	1	40	60	100	done	250	1	1	1
female	65	2	weight loss, fever	2	2	1	2		0	2	cervical	1	0	1	1	1	2		1	1	80	40	120				1	1
female	30	2	no symptoms present	2	1	2	2		1	2	Submandibular	2	1	2	0	0	5			0			0				2	2
male	22	2	fever	2	4	2	2	4	0	2	supraclavicular	0	1	2	0	0	5			0			0				2	2
male	37	2	no symptoms present	2	1	2	2		1	1	Submandibular	2	1	1	0	0	7			0			0				2	2
male	28	2	fever ,maliase	2	4	2	2	4	0	2	Submandibular	2	1	2	0	0	5			0			0				2	2
male	27	2	no symptoms present	2	1	2	2		1	2	cervical	1	1	2	0	0	6			0			0				2	2
male	45	2	fever	2	4	2	2	4	0	2	supraclavicular	0	1	2	0	0	5			0			0				2	2
female	35	2	fever, maliase	2	4	2	2	4	0	1	cervical	1	0	1	0	1	2		1	1	80	70	150				1	1
male	20	2	weight loss,fever	2	2	1	2		0	2	cervical	1	0	1	0	1	2		1	1	140	150	290				1	1
female	40	2	fever	2	4	2	2	4	0	1	cervical	1	0	1	0	1	2		1	1	200	140	280				1	1
male	30	2	fever	2	4	2	2	4	0	1	cervical	1	0	1	2	1	2		1	1	40	30	70				1	1
female	18	2	fever, weight loss	2	2	1	2		0	2	cervical	1	0	2	0	1	1		0	1	160	120	280				1	1
male	26	2	fever	2	4	2	2	4	0	2	sub-mental	3	1	1	0	1	2		1	1	200	230	300				1	1
female	37	2	no symptoms present	2	1	2	2		1	2	cervical	1	0	2	0	1	1		0	1	140	150	290				1	1
female	38	2	fever,weight loss	2	2	1	2	4	0	1	cervical	1	1	1	0	1	2		1	1	140	160	300				1	1
female	18	2	fever	2	4	2	2	4	0	2	cervical	1	0	1	0	1	2		1	1	100	90	190				1	1
female	33	2	fever, maliase	2	4	2	2		0	2	cervical	1	0	1	0	1	2		1	1	100	80	180				1	1
female	42	2	fever,weight loss	2	2	1	2		0	2	supraclavicular	0	1	1	0	1	1		0	1	90	120	210				1	1
male	48	2	no symptoms present	2	1	2	2		1	2	Submandibular	2	1	2	0	0	5			0			0				2	2
female	50	2	weight loss	2	2	1	2		0	2	supraclavicular	0	1	2	1	0	7			0			0				2	2
female	25	2	fever, neight sweat	2	3	2	1		0	1	cervical	1	0	1	0	1	2		1	1	10	20	30				1	1
female	27	2	fever, maliase	2	4	2	2	4	0	2	cervical	1	1	1	0	1	2		1	1	40	30	70				1	1
female	19	2	fever	2	4	2	2	4	0	1	cervical	1	0	1	0	1	2		1	1	60	50	110				1	1
male	10	2	fever	2	4	2	2	4	0	2	supraclavicular	0	1	2	0	0	5			0			0				2	2
female	16	1	fever, weight loss	2	2	1	2		0	1	cervical	1	0	1	0	1	2	2	1	1	80	60	140	done	210	1	1	1
male	45	2	no symptoms present	2	1	2	2		1	2	submental	3	1	2	2	0	5			0			0				2	2
female	12	2	fever, weight loss	2	2	1	2		0	1	cervical	1	0	1	0	1	2	2	1	1	40	60	100	done	160	2	1	1
male	38	2	no symptoms present	2	1	2	2		1	2	supraclavicular	0	1	1	0	0	7			0			0				2	2
				5
